# Supplementary material for: Correction: Systematic Identification of mRNAs Recruited to Argonaute 2 by Specific microRNAs and Corresponding Changes in Transcript Abundance
Source: PLoS One. 2008 Nov 14;3(11):10.1371/annotation/c8902b4c-30fc-42e7-b506-fc756a3cdd4e. doi: 10.1371/annotation/c8902b4c-30fc-42e7-b506-fc756a3cdd4e (PMC2585320; doi:10.1371/annotation/c8902b4c-30fc-42e7-b506-fc756a3cdd4e)
Supplement: Supplementary file 1 [file pone.c8902b4c-30fc-42e7-b506-fc756a3cdd4e.s001.xls]

## Sheet: key
worksheets:
Ago2_IP_cy3_norm = normalized signal intensity from reference sample from Ago2 IPs
Ago2_IP_cy5_norm = normalized signal intensity from IP sample from Ago2 IPs
Ago2_vs_mock_EXP_cy3_norm = normalized signal intensity from mock sample
Ago2_vs_mock_EXP_cy5_norm = = normalized signal intensity from Ago2 sample

## Sheet: Ago2_IP_cy3_norm
miRNA	mirna Ago2 IP (#1)	mirna Ago2 IP (#2)	mirna Ago2 IP (#3)
hsa_miR_18b	1333	2703	1949
hsa_miR_181d	375	928	541
hsa_miR_146b	325	774	425
hsa_miR_362	1170	4409	1764
hsa_miR_128b	820	2040	1173
hsa_miR_20b	3700	6809	5277
hsa_miR_18a_AS	3643	11098	5531
hsa_miR_361	2315	7559	3489
hsa_let_7c	1926	4087	3010
hsa_miR_196b	2329	3963	2951
hsa_miR_103	18371	23947	37726
hsa_miR_25	7837	13213	12819
hsa_miR_132	811	2345	1198
hsa_let_7d	2479	6610	3743
hsa_miR_152	392	1244	536
hsa_miR_218	870	1467	1237
hsa_miR_181b	1939	6648	3481
hsa_miR_18a	7701	19084	16039
hsa_miR_181c	261	588	410
hsa_miR_27b	1253	3081	1884
hsa_miR_183	728	1956	1043
hsa_miR_503	899	3396	1439
hsa_miR_185	2896	9817	4896
hsa_miR_20a	8748	18828	17240
hsa_miR_151	1060	2509	1721
hsa_miR_10a	2060	3677	3260
hsa_miR_193b	1281	3623	1578
hsa_miR_128a	713	1357	764
hsa_miR_10b	1953	4012	3325
hsa_miR_195	469	1227	684
hsa_miR_210	2869	10988	4111
hsa_miR_191	15546	32098	25850
hsa_miR_192	522	1090	725
hsa_miR_15a	2583	7075	3925
hsa_miR_182	5867	17721	8502
hsa_miR_194	746	1597	1066
hsa_miR_30c	3075	6289	4558
hsa_miR_423	2805	10331	4968
hsa_miR_345	379	1412	599
hsa_miR_92	18134	28461	23007
hsa_miR_99a	433	1236	600
hsa_miR_342	4100	13031	6761
hsa_miR_106b	3924	10751	9045
hsa_miR_181a	2171	7054	3746
hsa_miR_126	2158	6705	3723
hsa_miR_422a	1878	3643	2838
hsa_miR_187	397	1176	616
hsa_miR_222	13009	26879	26455
hsa_miR_378	382	1074	670
hsa_miR_23b	5642	15891	8617
hsa_miR_30a_5p	5984	15007	12121
hsa_miR_16	10932	24466	31041
hsa_let_7b	4214	13527	6253
hsa_miR_320	9564	22691	14968
hsa_miR_197	486	1159	555
hsa_miR_99b	2301	5569	3612
hsa_miR_21	1326	2058	1879
hsa_miR_19b	3459	9204	9404
hsa_miR_491	682	2326	1029
hsa_miR_502	290	917	411
hsa_miR_422b	9358	25362	14007
hsa_miR_485_5p	564	1366	868
hsa_miR_106a	17090	32699	42623
hsa_miR_339	745	2971	1230
hsa_miR_17_3p	1220	3584	1751
hsa_miR_22	1635	3470	2476
hsa_miR_331	899	2684	1384
hsa_miR_425	623	2124	849
hsa_let_7e	4844	11256	6508
hsa_miR_30b	701	1311	959
hsa_miR_221	10674	20300	26335
hsa_miR_15b	5445	9169	8497
hsa_let_7a	4932	7168	6651
hsa_miR_30e_5p	2012	5239	3706
hsa_miR_29a	857	1484	1151
hsa_miR_23a	2969	6686	4716
hsa_miR_324_3p	902	3494	1240
hsa_miR_93	18439	34690	28357
hsa_miR_31	8040	26861	12172
hsa_miR_30d	7021	20533	13106
hsa_miR_19a	378	612	549
hsa_miR_505	808	1743	1023
hsa_miR_125a	2663	3763	3871
hsa_miR_125b	439	1023	644
hsa_miR_130b	7612	20248	12199
hsa_miR_148a	782	1665	1139
hsa_miR_196a	6143	8495	8577
hsa_miR_26a	7826	16229	15017
hsa_miR_34a	2143	5014	3275
hsa_miR_24	4953	16418	8704

## Sheet: Ago2_IP_Cy5_norm
miRNA	mirna Ago2 IP (#1)	mirna Ago2 IP (#2)	mirna Ago2 IP (#3)
hsa_miR_18b	2668	3678	2919
hsa_miR_181d	426	1101	1136
hsa_miR_146b	736	1986	1064
hsa_miR_362	2473	8111	2308
hsa_miR_128b	995	2633	1586
hsa_miR_20b	6017	5706	3364
hsa_miR_18a_AS	894	11251	3272
hsa_miR_361	5955	13273	8671
hsa_let_7c	809	5273	3455
hsa_miR_196b	1186	3943	2495
hsa_miR_103	23025	40832	53180
hsa_miR_25	7474	11039	15103
hsa_miR_132	367	2672	1136
hsa_let_7d	1310	8022	5003
hsa_miR_152	853	3110	1131
hsa_miR_218	1225	859	841
hsa_miR_181b	830	2591	2403
hsa_miR_18a	12555	24491	18534
hsa_miR_181c	251	446	183
hsa_miR_27b	2093	2881	1709
hsa_miR_183	1375	3683	1631
hsa_miR_503	2942	4762	2331
hsa_miR_185	2305	12436	4276
hsa_miR_20a	16477	22230	15358
hsa_miR_151	1171	3630	1995
hsa_miR_10a	3527	3370	3182
hsa_miR_193b	1163	5959	1819
hsa_miR_128a	1613	3244	2011
hsa_miR_10b	5004	6533	4844
hsa_miR_195	1504	1912	1024
hsa_miR_210	1920	9757	2093
hsa_miR_191	12727	40108	27335
hsa_miR_192	2034	2179	1330
hsa_miR_15a	4758	7381	4856
hsa_miR_182	11928	27249	11046
hsa_miR_194	2054	3065	1856
hsa_miR_30c	9303	8073	7043
hsa_miR_423	680	7806	4040
hsa_miR_345	498	1977	633
hsa_miR_92	7714	18754	14956
hsa_miR_99a	1649	1967	1389
hsa_miR_342	8086	15290	12208
hsa_miR_106b	12026	12825	15343
hsa_miR_181a	1508	6996	4617
hsa_miR_126	6821	11335	5411
hsa_miR_422a	1203	4285	2660
hsa_miR_187	173	709	272
hsa_miR_222	10866	17921	23341
hsa_miR_378	256	1290	539
hsa_miR_23b	8567	18984	10181
hsa_miR_30a_5p	12937	19811	12669
hsa_miR_16	27199	27142	47082
hsa_let_7b	1077	15213	6776
hsa_miR_320	4098	42811	21216
hsa_miR_197	310	962	760
hsa_miR_99b	5334	15092	8653
hsa_miR_21	5653	3743	3084
hsa_miR_19b	4727	7290	7934
hsa_miR_491	450	1993	390
hsa_miR_502	465	1381	641
hsa_miR_422b	5693	30708	15270
hsa_miR_485_5p	60	213	115
hsa_miR_106a	20717	32495	31817
hsa_miR_339	830	3308	680
hsa_miR_17_3p	1970	2772	1713
hsa_miR_22	2364	7063	6047
hsa_miR_331	2542	6263	2395
hsa_miR_425	834	2880	1205
hsa_let_7e	3192	25520	7698
hsa_miR_30b	1058	1094	564
hsa_miR_221	7584	13823	14144
hsa_miR_15b	14914	13778	20302
hsa_let_7a	3016	8729	10286
hsa_miR_30e_5p	4236	5715	4392
hsa_miR_29a	2518	2075	2126
hsa_miR_23a	6128	10144	7988
hsa_miR_324_3p	448	3732	902
hsa_miR_93	9575	23372	17195
hsa_miR_31	3835	16689	6382
hsa_miR_30d	11244	20606	10741
hsa_miR_19a	749	541	675
hsa_miR_505	601	2127	1563
hsa_miR_125a	3046	4153	5706
hsa_miR_125b	690	783	541
hsa_miR_130b	9525	25071	13926
hsa_miR_148a	3476	1925	2239
hsa_miR_196a	2934	11401	6025
hsa_miR_26a	15423	14827	16804
hsa_miR_34a	4218	10404	4302
hsa_miR_24	4980	14381	6145

## Sheet: Ago2_vs_mock_EXP_cy3_norm
miRNA	mirna Ago2 EXP (#1)	mirna Ago2 EXP (#2)	mirna Ago2 EXP (#3)
hsa_miR_18b	7444	1909	2111.5
hsa_miR_181d	2569	593	679.5
hsa_miR_146b	1225	361	400.5
hsa_miR_362	6597	2294	2036.5
hsa_miR_128b	6673	1357	1393.5
hsa_miR_20b	10230	5062	6232.5
hsa_miR_18a_AS	15774	2684	2478.5
hsa_miR_361	12437	5725	5461.5
hsa_let_7c	4687	2061	3071.5
hsa_miR_196b	10162	3877	4783.5
hsa_miR_103	63783	33867	29623.5
hsa_miR_25	59970	13524	12511.5
hsa_miR_132	4353	1027	1089.5
hsa_let_7d	4522	1515	1766.5
hsa_miR_152	1519	347	379.5
hsa_miR_218	4552	1698	1851.5
hsa_miR_181b	20995	5109	5462.5
hsa_miR_18a	55480	17494	16129.5
hsa_miR_181c	2210	385	483.5
hsa_miR_27b	7522	1968	2210.5
hsa_miR_183	2799	982	1057.5
hsa_miR_503	5803	1432	1331.5
hsa_miR_185	23741	5161	5245.5
hsa_miR_20a	56668	13618	16580.5
hsa_miR_151	8902	1878	2019.5
hsa_miR_10a	10805	4879	5499.5
hsa_miR_193b	5411	1567	1434.5
hsa_miR_128a	3279	971	1268.5
hsa_miR_10b	10660	3977	5107.5
hsa_miR_195	2171	603	690.5
hsa_miR_210	18495	3017	2596.5
hsa_miR_191	64049	26477	23656.5
hsa_miR_192	2368	741	894.5
hsa_miR_15a	14211	4656	4564.5
hsa_miR_182	29295	8783	9681.5
hsa_miR_194	3984	840	1025.5
hsa_miR_30c	14613	5139	5342.5
hsa_miR_423	32707	4156	3878.5
hsa_miR_345	2774	502	506.5
hsa_miR_92	62262	29832	29743.5
hsa_miR_99a	4238	981	1042.5
hsa_miR_342	28247	6191	5981.5
hsa_miR_106b	49087	12153	14075.5
hsa_miR_181a	19380	4529	4897.5
hsa_miR_126	14331	2773	2718.5
hsa_miR_422a	11326	3914	3878.5
hsa_miR_187	2094	715	714.5
hsa_miR_222	63261	34534	30819.5
hsa_miR_378	3317	643	724.5
hsa_miR_23b	36249	8687	9379.5
hsa_miR_30a_5p	54179	11461	12651.5
hsa_miR_16	63862	41398	37307.5
hsa_let_7b	11207	3796	3712.5
hsa_miR_320	39556	19532	19328.5
hsa_miR_197	3111	582	562.5
hsa_miR_99b	16027	2803	2828.5
hsa_miR_21	5279	2346	3256.5
hsa_miR_19b	43570	10101	10429.5
hsa_miR_491	3295	873	861.5
hsa_miR_502	1192	337	406.5
hsa_miR_422b	64259	17731	18779.5
hsa_miR_485_5p	2566	741	733.5
hsa_miR_106a	61967	40023	39121.5
hsa_miR_339	7203	711	638.5
hsa_miR_17_3p	14379	1383	1321.5
hsa_miR_22	15608	1997	2268.5
hsa_miR_331	6054	619	603.5
hsa_miR_425	1877	520	557.5
hsa_let_7e	7916	3749	4749.5
hsa_miR_30b	3399	780	890.5
hsa_miR_221	62819	35060	31937.5
hsa_miR_15b	14419	10853	12011.5
hsa_let_7a	13247	7362	9380.5
hsa_miR_30e_5p	26393	3593	4103.5
hsa_miR_29a	4080	1350	1690.5
hsa_miR_23a	16085	4561	4311.5
hsa_miR_324_3p	5352	1074	925.5
hsa_miR_93	61851	31529	29697.5
hsa_miR_31	61309	11256	11392.5
hsa_miR_30d	60357	15866	15255.5
hsa_miR_19a	2862	733	909.5
hsa_miR_505	3729	911	1016.5
hsa_miR_125a	25011	4289	3940.5
hsa_miR_125b	3072	761	853.5
hsa_miR_130b	61884	17691	17086.5
hsa_miR_148a	6862	1471	1544.5
hsa_miR_196a	12922	9723	11971.5
hsa_miR_26a	46788	13753	17669.5
hsa_miR_34a	12839	2591	2666.5
hsa_miR_24	29079	5851	5443.5

## Sheet: Ago2_vs_mock_EXP_cy5_norm
miRNA	mirna Ago2 EXP (#1)	mirna Ago2 EXP (#2)	mirna Ago2 EXP (#3)
hsa_miR_18b	5655	2015	2196
hsa_miR_181d	1803	479	485
hsa_miR_146b	731	429	431
hsa_miR_362	5208	1174	1502
hsa_miR_128b	3999	782	805
hsa_miR_20b	5909	7481	6881
hsa_miR_18a_AS	8037	4935	4263
hsa_miR_361	7942	3588	2873
hsa_let_7c	6156	2362	3478
hsa_miR_196b	6994	3373	3308
hsa_miR_103	64189	47157	45238
hsa_miR_25	29607	13033	9714
hsa_miR_132	2140	862	487
hsa_let_7d	8955	3465	1884
hsa_miR_152	1033	494	619
hsa_miR_218	3037	824	969
hsa_miR_181b	7292	2167	2123
hsa_miR_18a	51677	16568	12491
hsa_miR_181c	1189	291	161
hsa_miR_27b	4029	1478	1532
hsa_miR_183	2483	1059	1104
hsa_miR_503	4961	1189	1336
hsa_miR_185	15842	4188	4247
hsa_miR_20a	36307	20876	22796
hsa_miR_151	5376	1621	1992
hsa_miR_10a	6158	3218	3120
hsa_miR_193b	2584	1562	1164
hsa_miR_128a	2768	859	946
hsa_miR_10b	7439	3332	4327
hsa_miR_195	1263	640	704
hsa_miR_210	10324	2967	2646
hsa_miR_191	63621	19836	22802
hsa_miR_192	1339	588	694
hsa_miR_15a	10518	3870	4248
hsa_miR_182	22095	8575	8232
hsa_miR_194	2350	925	1027
hsa_miR_30c	9994	4594	6065
hsa_miR_423	10761	4758	3254
hsa_miR_345	1590	588	498
hsa_miR_92	44784	18332	13024
hsa_miR_99a	2738	596	575
hsa_miR_342	19621	6223	5027
hsa_miR_106b	33844	10557	10000
hsa_miR_181a	13946	3261	3027
hsa_miR_126	9405	3247	3535
hsa_miR_422a	7821	2783	3016
hsa_miR_187	1097	339	372
hsa_miR_222	63851	18841	16079
hsa_miR_378	1600	575	481
hsa_miR_23b	22499	8452	7594
hsa_miR_30a_5p	31554	11475	10366
hsa_miR_16	63828	48496	37272
hsa_let_7b	19175	5676	5813
hsa_miR_320	34193	12778	13020
hsa_miR_197	963	396	270
hsa_miR_99b	10342	2680	2480
hsa_miR_21	3214	2072	2549
hsa_miR_19b	21242	8939	9864
hsa_miR_491	1458	866	758
hsa_miR_502	1006	365	327
hsa_miR_422b	61340	12634	11477
hsa_miR_485_5p	1337	751	910
hsa_miR_106a	59474	45942	42472
hsa_miR_339	2978	860	764
hsa_miR_17_3p	8151	1538	1460
hsa_miR_22	7693	2345	2587
hsa_miR_331	3362	954	921
hsa_miR_425	1578	625	547
hsa_let_7e	9482	6467	8282
hsa_miR_30b	1668	798	1226
hsa_miR_221	60776	18419	22447
hsa_miR_15b	20256	9659	11430
hsa_let_7a	16881	4863	8725
hsa_miR_30e_5p	13901	3535	3359
hsa_miR_29a	2777	1180	1520
hsa_miR_23a	10760	4302	4233
hsa_miR_324_3p	2629	839	916
hsa_miR_93	61022	27095	18105
hsa_miR_31	50741	9385	5592
hsa_miR_30d	33989	11749	8263
hsa_miR_19a	1677	670	774
hsa_miR_505	2792	1006	1152
hsa_miR_125a	15321	3475	3535
hsa_miR_125b	1532	420	347
hsa_miR_130b	55285	10825	6736
hsa_miR_148a	5022	1172	1190
hsa_miR_196a	11541	7538	10092
hsa_miR_26a	34065	14623	16737
hsa_miR_34a	9694	2892	2814
hsa_miR_24	16938	6410	4466
